# Supplementary material for: Courtship display behavior influences tail myology in Centrocercus minimus (Gunnison sage‐grouse)
Source: J Anat. 2025 Dec 7:10.1111/joa.70089. Online ahead of print. doi: 10.1111/joa.70089 (PMC13399405; doi:10.1111/joa.70089)
Supplement: Supplementary file 1 — Table S1. [file JOA-9999-0-s001.xlsx]

## Sheet: Sheet1
	Muscle	Mass (g)	Length (mm)	Proximal width (mm)	Distal width (mm)
	m. depressor caudae (L)	1.08	42.4	6.9	10.02
	m. depressor caudae (R)	1.33	38.58	5.5	10.6
	m. lateralis caudae (L)	0.55	45.5	4.6	7	Pelvis length (mm): 90
Centrocercus	m. lateralis caudae (R)	0.462	39.28	3.4	6.8	Width across iliac crests (mm): 67.06
minimus	m. levator caudae (L)	2.48	58.6	17.71	8.72	Pelvis width:length: .75
1.6 - 2.1 kg	m. levator caudae (R)	1.92	54.9	14.8	8.1
Avg used: 1.85 kg	rectricial bulb (L)	-	35.2	10.4	14.26
FMNH S24-6833	rectricial bulb (R)	-	28.7	11.03	10.8
	m. levator: m. depressor caudae: 1.8
	Muscle	Mass (g)	Length (mm)	Proximal width (mm)	Distal width (mm)
	m. depressor caudae (L)	0.65	48.6	7.3	6.3
	m. depressor caudae (R)	0.6	50.2	6.7	7.7
	m. lateralis caudae (L)	0.3	28.7	1.3	2.7	Pelvis length (mm): 97.4
Mergus	m. lateralis caudae (R)	0.28	29.3	1.5	3.6	Width across iliac crests (mm): 26.5
serrator	m. levator caudae (L)	0.77	53.06	6.04	3.63	Pelvis width:length: .27
.8 - 1.3kg	m. levator caudae (R)	0.78	53.03	5.83	3.25
Avg used: 1.05 kg	rectricial bulb (L)	-	22.8	12	12.5
FMNH S25-0638	rectricial bulb (R)	-	22.7	10.7	12
	m. levator: m. depressor caudae: 1.2
	Muscle	Mass (g)	Length (mm)	Proximal width (mm)	Distal width (mm)
	m. depressor caudae (L)	0.7	23	7.8	4.5
	m. depressor caudae (R)	0.61	23.1	7.73	5
	m. lateralis caudae (L)	0.25	33.2	4.4	3.7	Pelvis length (mm): 83.8
Ardea	m. lateralis caudae (R)	0.21	31.9	4.2	3.1	Width across iliac crests (mm): 38.7
herodias	m. levator caudae (L)	0.6	51.9	7.6	5.3	Pelvis width:length: .46
1.7 - 2.5kg	m. levator caudae (R)	0.62	51.4	7	5.3
Avg used: 2.1 kg	rectricial bulb (L)	-	21.5	8.5	10.5
WWH-16872	rectricial bulb (R)	-	21.5	8.3	10.7
	m. levator: m. depressor caudae: 1.1
	Muscle	Mass (g)	Length (mm)	Proximal width (mm)	Distal width (mm)
	m. depressor caudae (L)	0.9	39.4	11.1	9.2
	m. depressor caudae (R)	0.97	39.5	10.4	10.7
	m. lateralis caudae (L)	0.31	45	5	6.3	Pelvis length (mm): 61.5
Buteo	m. lateralis caudae (R)	0.31	45.6	4.5	6.2	Width across iliac crests (mm): 39.7
jamaicensis	m. levator caudae (L)	1.07	47.1	10.3	8.5	Pelvis width:length: .64
1.1 - 1.5 kg	m. levator caudae (R)	1.12	48.9	10.62	9.5
Avg used: 1.3 kg	rectricial bulb (L)	-	15.6	10.8	13.5
FMNH S25 - 1119	rectricial bulb (R)	-	15.8	10	13.3
	m. levator: m. depressor caudae: 1.2
	Muscle	Mass (g)	Length (mm)	Proximal width (mm)	Distal width (mm)
	m. depressor caudae (L)	0.052	16.7	4.5	3.35
	m. depressor caudae (R)	0.058	16.1	4.3	3.52
	m. lateralis caudae (L)	0.02	10.97	1.89	2.52	Pelvis length (mm): 41.46
Coturnix	m. lateralis caudae (R)	0.012	13.98	1.24	2.56	Width across iliac crests (mm): 21.73
coturnix	m. levator caudae (L)	0.066	26.6	4.56	1.59	Pelvis width:length: .52
0.07 - .15 kg	m. levator caudae (R)	0.062	26.5	4.81	1.52
Avg used: 0.11 kg	rectricial bulb (L)	-	4.56	4.17	3.5
FMNH S25 - 0015	rectricial bulb (R)	-	4.72	3.1	2.64
	m. levator: m. depressor caudae: 1.2
